# Supplementary material for: Association of Thyroid Function with Blood Pressure and Cardiovascular Disease: A Mendelian Randomization
Source: J Pers Med. 2021 Dec 6;11(12):1306. doi: 10.3390/jpm11121306 (PMC8704995; doi:10.3390/jpm11121306)
Supplement: Supplementary file 1 [file jpm-11-01306-s001.zip]

Archive with 2 entries (2 files):
- jpm-1431746 (1).xlsx
- jpm-1431746_PR_Suppl_File.pdf
