# Supplementary material for: Association of Thyroid Function with Blood Pressure and Cardiovascular Disease: A Mendelian Randomization
Source: J Pers Med. 2021 Dec 6;11(12):1306. doi: 10.3390/jpm11121306 (PMC8704995; doi:10.3390/jpm11121306)
Supplement: Supplementary file 1 [file jpm-11-01306-s001.zip › jpm-1431746 (1).xlsx]

## Sheet: S1 e S3
Table S1. Characteristics of GWAS from which we selected instrumental variables
Trait	Study (PMID)	n cohorts	n individuals	n cases
TSH	30367059	22	54.288	-
FT4	30367059	19	49.269	-
Hypothyroidism	30367059	19	53.423	3440
Hyperthyroidism	30367059	19	51.823	1840
TPOAb	24586183	11	18.297	-
FT4, free tetraiodothyronine; TPOAb, anti-thyroid peroxidase antibodies; TSH, thyroid-stimulating hormone
Table S3. Characteristics of the Malmö Diet and Cancer (MDC) cohort
MDC, n=29,298
Age, yrs, mean±SD	58.0±7.6
Sex, % Male, mean±SD	39.7
SBP, mmHg, mean±SD	141.1±20.0
DBP, mmHg, mean±SD	85.6±10.4
CVD, n events	6281
AF, n events	4877
Stroke, n events	3218
AF, atrial fibrillation; cvd, cardiovascular diseases, DBP, diastolic blood pressure; SBP, systolic blood pressure

## Sheet: s2
Table S2. List of genetic instruments associated to TSH, FT4, Hyperthyroidism, Hypothyroidism and TPOAb
SNP	POS	EA	OA	EAF	BETA	SE	P	exposure
rs17020122	1:108357391	T	C	0.09	0.1	0.01	5.32e-20	TSH
rs12089835	1:19771438	T	C	0.35	0.07	0.01	1.27e-28	TSH
rs10917469	1:19843576	A	G	0.84	0.11	0.01	3.95e-39	TSH
rs334725	1:61610049	A	G	0.95	0.17	0.01	2.45e-32	TSH
rs11255790	10:8682180	T	C	0.3	-0.04	0.01	6.83e-10	TSH
rs4933466	10:89849519	A	G	0.6	0.04	0.01	5.13e-10	TSH
rs4445669	11:115045237	T	C	0.46	-0.04	0.01	5.76e-11	TSH
rs12284404	11:45228686	A	G	0.27	-0.07	0.01	2.48e-22	TSH
rs7329958	13:24782080	T	C	0.35	-0.04	0.01	1.13e-11	TSH
rs398745	14:36536181	A	C	0.59	-0.05	0.01	3.97e-17	TSH
rs2254613	14:36713154	T	G	0.55	-0.03	0.01	3.44e-08	TSH
rs11159482	14:81490842	T	C	0.09	0.08	0.01	6.3e-11	TSH
rs59334515	14:81594143	T	C	0.22	-0.05	0.01	1.1e-13	TSH
rs12893151	14:81619945	A	C	0.22	-0.06	0.01	1.02e-15	TSH
rs8015085	14:93585331	A	G	0.21	0.07	0.01	2.45e-18	TSH
rs11639111	15:49749735	T	C	0.41	0.05	0.01	3.6e-13	TSH
rs13329353	15:89113877	T	C	0.68	0.06	0.01	5.17e-21	TSH
rs30227	16:14405428	T	C	0.61	-0.05	0.01	7.59e-14	TSH
rs1045476	16:4015313	A	G	0.18	0.05	0.01	2.36e-09	TSH
rs17767491	16:79745487	A	G	0.68	0.09	0.01	3.35e-42	TSH
rs1157994	17:59338574	A	G	0.05	-0.09	0.02	5.28e-09	TSH
rs1042673	17:70121339	A	G	0.52	-0.05	0.01	3.57e-19	TSH
rs4804413	19:7222655	T	C	0.44	0.05	0.01	8.64e-18	TSH
rs16856540	2:217580413	T	C	0.84	-0.05	0.01	7.81e-11	TSH
rs13015993	2:217625523	A	G	0.73	0.08	0.01	4.52e-32	TSH
rs6724073	2:218236786	T	C	0.74	0.05	0.01	1.35e-10	TSH
rs1203944	20:22596879	T	C	0.23	-0.05	0.01	2.42e-12	TSH
rs1663070	3:12239852	T	C	0.74	-0.05	0.01	3.49e-11	TSH
rs28502438	3:149220109	T	C	0.57	0.03	0.01	3.7e-08	TSH
rs59381142	3:193916181	A	G	0.24	-0.06	0.01	1.7e-14	TSH
rs6535624	4:149587905	A	G	0.44	0.04	0.01	1.6e-11	TSH
rs11732089	4:149665602	T	C	0.8	0.12	0.01	1.73e-51	TSH
rs62362610	5:76439961	C	G	0.08	0.07	0.01	7.73e-10	TSH
rs1119208	5:76488613	T	C	0.37	0.05	0.01	6.65e-13	TSH
rs139424329	5:76495539	A	G	0.01	-0.2	0.03	5.14e-10	TSH
rs2127387	5:76532571	A	G	0.41	0.14	0.01	1.1e-117	TSH
rs7702192	5:76554807	A	C	0.47	0.07	0.01	2.61e-30	TSH
rs113974964	5:76652403	T	C	0.05	-0.12	0.01	2.06e-17	TSH
rs139149784	5:76660193	A	G	0.03	0.16	0.03	4.97e-08	TSH
rs9497965	6:148521292	T	C	0.4	0.04	0.01	9.81e-13	TSH
rs73022105	6:165973757	T	C	0.95	0.1	0.02	1.2e-11	TSH
rs1079418	6:166047034	A	G	0.69	0.1	0.01	8.23e-53	TSH
rs1265091	6:31108129	T	C	0.2	0.06	0.01	3.2e-11	TSH
rs744103	6:43805362	A	T	0.69	0.09	0.01	6.73e-41	TSH
rs9381266	6:43905037	T	C	0.74	0.07	0.01	1.84e-25	TSH
rs118039499	8:133771635	A	C	0.98	0.18	0.02	1.99e-14	TSH
rs2739067	8:133951991	A	G	0.6	-0.04	0.01	2.43e-11	TSH
rs56009477	8:23356964	A	G	0.84	0.05	0.01	3.72e-10	TSH
rs2439301	8:32433013	A	G	0.23	-0.06	0.01	8.15e-15	TSH
rs10957494	8:70365025	A	G	0.69	-0.04	0.01	1.1e-09	TSH
rs9298749	9:16214340	A	C	0.59	-0.04	0.01	8.8e-10	TSH
rs10814915	9:4290544	T	C	0.44	0.04	0.01	5.06e-12	TSH
rs145019385	1:54252139	T	C	0.981	0.181	0.032	1.1e-08	FT4
rs12033572	1:54369674	C	G	0.045	0.115	0.017	1.4e-11	FT4
rs2235544	1:54375570	A	C	0.5221	0.139	0.007	4.2e-101	FT4
rs954878	1:54578401	G	A	0.5536	0.058	0.007	4.8e-19	FT4
rs4149056	12:21331549	C	T	0.6642	0.051	0.009	1.3e-08	FT4
rs12323871	14:101852075	C	T	0.157	0.047	0.008	1.4e-08	FT4
rs11626434	14:101998443	C	G	0.1833	0.058	0.007	4.1e-17	FT4
rs150816132	14:80464293	G	A	0.6415	0.22	0.04	3.5e-08	FT4
rs978055	14:80534869	A	T	0.0114	0.038	0.007	1.1e-08	FT4
rs225014	14:80669580	T	C	0.6221	0.054	0.007	1.8e-15	FT4
rs12907106	15:63873658	G	C	0.3597	0.041	0.007	3.7e-08	FT4
rs8063103	16:12703395	G	C	0.733	0.052	0.009	1.6e-08	FT4
rs1080094	18:29173795	G	A	0.4693	0.042	0.007	4.1e-10	FT4
rs113107469	18:29306737	T	C	0.397	0.2	0.022	1e-19	FT4
rs56069042	18:57914644	A	G	0.9706	0.106	0.019	1.2e-08	FT4
rs4954192	2:135632981	C	T	0.04	0.041	0.007	8.4e-09	FT4
rs6785807	3:181718601	G	A	0.5652	0.059	0.009	2.5e-10	FT4
rs6854291	4:170992760	A	G	0.1533	0.117	0.011	1.3e-24	FT4
rs17185536	6:100620931	T	C	0.2387	0.073	0.008	1.9e-19	FT4
rs10946313	6:19381386	T	C	0.6325	0.046	0.007	2.3e-11	FT4
rs9356988	6:25777481	G	A	0.7275	0.051	0.007	3.6e-12	FT4
rs137964359	6:26001742	C	T	0.0149	0.2	0.032	2.1e-10	FT4
rs67583169	8:61212179	C	G	0.8655	0.061	0.01	1e-10	FT4
rs10739496	9:100552559	T	C	0.6637	0.078	0.007	4.2e-30	FT4
rs10984606	9:100739117	G	T	0.4982	0.04	0.007	1.2e-09	FT4
rs10818937	9:127015440	C	T	0.6856	0.048	0.007	1.3e-11	FT4
rs4842131	9:139092679	C	T	0.5501	0.104	0.008	7.7e-44	FT4
rs55679545	9:139122363	A	G	0.2744	0.044	0.008	8.4e-09	FT4
rs10119187	9:4223660	T	C	0.8138	0.05	0.009	4.1e-09	FT4
rs11675342	2:1407628	T	C	0.4297	0.16	0.025	1.5e-10	Hypothyroidism
rs12449792	17:43302259	T	C	0.4527	0.157	0.028	2.4e-08	Hypothyroidism
rs1382879	5:76521868	C	T	0.3894	0.153	0.026	2.1e-09	Hypothyroidism
rs2983514	6:166050119	A	G	0.6848	0.154	0.027	1.6e-08	Hypothyroidism
rs4273946	9:100547627	C	G	0.6821	0.248	0.027	5.5e-20	Hypothyroidism
rs597808	12:111973358	A	G	0.4806	0.18	0.026	3.5e-12	Hypothyroidism
rs75491569	1:19836221	C	T	0.8471	0.238	0.037	8.7e-11	Hypothyroidism
rs78495697	1:108355719	T	C	0.09888	0.316	0.041	2.6e-14	Hypothyroidism
rs12138950	1:19839115	C	A	0.1499	0.258	0.042	5.5e-10	Hyperthyroidism
rs11038357	11:45237858	A	T	0.2857	0.235	0.035	3.1e-11	Hyperthyroidism
rs17477923	15:49711185	C	T	0.2635	0.245	0.034	6.1e-13	Hyperthyroidism
rs8077245	17:70376177	T	G	0.5344	0.205	0.033	5e-10	Hyperthyroidism
rs2046045	5:76535811	T	G	0.6075	0.329	0.034	4.4e-22	Hyperthyroidism
rs2983514	6:166050119	G	A	0.3152	0.199	0.032	5.2e-10	Hyperthyroidism
rs66760320	6:43906255	T	C	0.2501	0.192	0.035	4.4e-08	Hyperthyroidism
rs925488	9:100546391	A	G	0.6821	0.19	0.033	1.1e-08	Hyperthyroidism
rs11675434	2:1407815	T	C	0.319	0.0202	0.005	7.4e-13	TPOAb
rs2010099	3:124300257	C	T	0.911	0.024	0.008	3,1E10-8	TPOAb
rs653178	12:112007756	C	T	0.5	0.0147	0.004	3.5e-10	TPOAb
rs9277555	6:33055605	G	A	0.7415	0.0199	0.005	3.9e-12	TPOAb
EA, Effect Allele; EAF, Effect allele frequency; FT4, free tetraiodothyronine; OA, Other allele; TPOAb, anti-thyroid peroxidase antibodies; TSH, thyroid-stimulating hormone

## Sheet: S4
Table S4. Observed heterogeneity computed for observed significant associations (TSH, AF, TPOAb)
Trait	Method	Q	Q_df	Q_p
TSH
SBP	MR-Egger	48.31	50	0.541289
	IWV	48.72	51	0.564581
AF	MR-Egger	74.69	50	0.013388
	IWV	78.66	51	0.007717
TPOAb
AF	MR-Egger	2.96	2	0.23
	IWV	5.37	3	0.14
AF, atrial fibrillation; df, degrees of freedom; FT4, free tetraiodothyronine; IVW, inverse weighted median; p, p-value; Q, chi-square statistic; SBP, systolic blood pressure; TPOAb, anti-thyroid peroxidase antibodies; TSH, thyroid-stimulating hormone

## Sheet: S5
Table S5. MR-Egger intercept estimation
MR-Egger intercept
	β	SE	p
TSH
SBP	-0.05	0.06	0.40
DBP	-0.01	0.03	0.69
CVD	-0.006	0.01	0.60
Atrial fibrillation	-0.02	0.01	0.06
Stroke	-0.01	0.01	0.28
FT4
SBP	0.06	0.05	0.19
DBP	0.06	0.05	0.19
CVD	-0.004	0.01	0.73
Atrial fibrillation	0.01	0.01	0.34
Stroke	0.01	0.1	0.40
Hyperthyroidism
SBP	-0.07	0.17	0.69
DBP	-0.07	0.17	0.69
CVD	-0.02	0.06	0.77
Atrial fibrillation	-0.08	0.07	0.30
Stroke	0.05	0.06	0.47
Hypothyroidism
SBP	-0.08	0.25	0.76
DBP	0.12	0.1	0.31
CVD	0.03	0.03	0.35
Atrial fibrillation	-0.29	0.38	0.47
Stroke	0.07	0.04	0.11
TPOAb
SBP	0.56	0.92	0.60
DBP	0.17	0.62	0.81
CVD	-0.02	0.15	0.91
Atrial fibrillation	-0.15	0.10	0.26
Stroke	-0.08	0.03	0.09
CVD, Cardiovascular disease; DBP, diastolic blood pressure; FT4, free tetraiodothyronine; MR, mendelian randomization; SBP, systolic blood pressure; TPOAb, anti-thyroid peroxidase antibodies; TSH, thyroid-stimulating hormone
